# Supplementary material for: Structural and Functional Brain Correlates of Cognitive Impairment in Euthymic Patients with Bipolar Disorder
Source: PLoS One. 2016 Jul 22;11(7):e0158867. doi: 10.1371/journal.pone.0158867 (PMC4957815; doi:10.1371/journal.pone.0158867)
Supplement: S1 Dataset — (XLSX) [file pone.0158867.s001.xlsx]

## Sheet: Table1
IDPaciente	CODI_RMN	Group	Age	Sex (Male/Female)	Estimated premorbid IQ (TAP)	BADS profile score	RBMT screening score	Duration of illness	GAF	HDRS	YMRS	Chlorpromazine_eq_dose
10426	010426_20110426_JPF	CI	47.8138	M	104	17	6	29.8138	87	0	0	50
17528	017528_20101221_XMC	CI	44.8597	M	108	12	5	28.8597	85	0	0	6.59032
20061	020061_20110308_VMV	CI	48.4791	M	87	14	8	11.4791	95	0	0	0
22042	022042_20110628_JMM	CI	28.4381	M	77	12	7	10.4381	85	0	0	missing
22700	022700_20100427_LGG	CI	53.9439	M	98	12	3	20.9439	70	5	2	240.71
22731	022731_20110208_PRM	CI	45.295	M	91	14	7	missing	missing	missing	missing	missing
25796	025796_20101221_MAG	CI	30.8802	F	97	14	7	10.8802	70	3	0	113.523
26232	026232_20101130_FGV	CI	51.1841	M	110	11	6	7.18412	missing	6	2	106.691
26382	026382_20100713_CCC	CI	55.9069	F	100	11	9	14.9069	65	7	2	500.496
28029	028029_20071031_YSA	CI	42.3573	F	102	16	4	6.35729	60	6	6	missing
28610	028610_20101228_IPC	CI	54.4504	F	108	18	7	21.4504	95	0	0	0
29150	029150_20100330_ACS	CI	47.2882	M	95	12	5	14.2882	62	0	0	178.728
32066	021268_20090722_MMA	CI	41.9986	F	97	16	6	9.97125	85	0	0	0
43350	043350_20100323_SVO	CI	38.7625	M	104	16	6	18.7625	missing	4	3	236.668
43412	043412_20100601_VSC	CI	36.2218	F	108	12	7	9.22177	60	3	0	240.71
43483	043483_20100413_SLT	CI	39.7837	M	110	19	7	19.7837	95	0	0	0
52410	052410_20110329_DPG	CI	42.0643	M	106	11	6	13.0643	missing	missing	missing	missing
61941	061941_20110705_MPN	CI	52.2793	F	104	17	7	18.2793	85	2	2	0
63632	063632_20100608_JNC	CI	45.6372	M	93	14	7	26.6372	65	2	6	0
86154	086154_20100525_JQM	CI	52.7036	M	108	11	6	31.7036	65	2	5	113.083
86363	086363_20100608_JSV	CI	53.8672	M	110	11	6	32.8672	80	3	6	761.129
86738	086738_20100706_MDM	CI	52	F	95	8	4	27.2574	75	0	0	0
86751	086751_20100727_JBS	CI	52.8925	M	114	19	6	30.8542	70	0	1	0
87538	087538_20100928_MAG	CI	49.5797	F	106	7	5	18.5797	50	2	2	337.233
88435	088435_20101130_MAB	CI	53.4127	F	110	12	5	26.4127	89	2	0	0
88440	088440_20101130_JVM	CI	34.8583	M	106	21	7	11.8583	80	1	3	34.4374
88937	088937_20110118_AMT	CI	45.7084	F	114	12	7	24.7084	65	7	4	524.99
92005	092005_20110920_AAV	CI	50.0753	M	114	20	5	20.0753	80	2	2	240.71
9762	009762_20121010_SGG	CP	38.1109	M	102	18	11	23.1109	65	1	3	836.671
15009	015009_20100629_IDG	CP	53.2841	F	102	15	8	30.2841	80	2	0	66.2969
19418	019418_20110201_RAB	CP	35.4798	F	93	16	10	17.4798	75	3	0	1231.39
20019	020019_20101221_JFG	CP	46.8145	M	100	19	8	14.8145	missing	2	2	0
27883	027883_20101215_CIZ	CP	37.191	M	106	16	10	18.191	85	7	0	72.9157
28421	028421_20110315_RPL	CP	50.8118	F	114	21	10	22.8118	missing	1	3	0
28850	028850_20100518_AZM	CP	35.3155	F	93	15	9	9.31554	80	3	0	missing
30607	030607_20110511_PGR	CP	49.7906	F	104	19	8	5.79055	missing	3	2	66.2969
30710	030710_20080723_JFG	CP	32.9637	M	112	20	11	10.9637	95	1	3	0
32103	032103_20120402_NAR	CP	36.1533	F	98	16	10	19.1533	missing	1	0	missing
32140	032140_20091209_AAM	CP	50.4504	M	112	17	9	23.4504	75	3	0	missing
33015	033015_20101214_XMT	CP	44.46	M	91	13	9	1.45996	90	1	0	0
33705	033705_20110104_JAM	CP	53.9384	M	110	19	12	10.9384	75	6	0	240.71
33802	033802_20111219_MHB	CP	39.1239	F	110	20	8	23.1239	65	5	0	66.2969
33803	033803_20100223_RCB	CP	48.2108	F	112	17	10	18.2108	90	3	0	0
33930	033930_20100316_PCJ	CP	45.0623	M	106	15	10	29.0623	65	2	6	541.759
43349	043349_20100323_OLP	CP	41.2266	F	104	14	9	missing	85	2	0	113.083
43411	043411_20100330_LAF	CP	49.0568	M	114	12	9	19.0568	65	4	2	106.691
43437	043437_20100406_EFR	CP	47.8741	M	112	19	10	26.0151	75	5	3	211.064
43438	043438_20100406_JPB	CP	47.8741	M	114	17	8	5.87406	85	3	0	0
43482	043482_20100413_JAS	CP	47.0116	M	108	15	8	20.0116	70	2	0	200
86074	086074_20100601_CMC	CP	32.4764	M	110	16	12	9.47639	90	0	1	149.56
86164	086164_20100525_JSB	CP	54.7379	M	110	18	8	14.7379	95	0	0	0
86627	086627_20100629_TFS	CP	45.4073	F	106	15	8	7.40726	65	2	6	0
86802	086802_20100713_MCN	CP	52.167	F	110	22	11	7.16701	85	0	0	66.2969
86882	086882_20100720_SCB	CP	40.4572	F	104	17	12	16.4572	75	2	0	907.764
87451	087451_20100921_AAS	CP	41.8617	M	106	17	11	11.8617	90	2	1	48.0969
87539	087539_20100928_DBG	CP	46.5298	F	104	19	10	16.5298	60	4	5	196.559
87613	087613_20101005_FGP	CP	46.8172	M	110	18	12	29.8172	95	0	0	0
88386	088386_20110118_IRV	CP	34.2724	M	102	18	12	15.2724	95	0	0	0
90339	090339_20110503_GCH	CP	39.9124	M	110	19	8	24.9124	65	7	0	437.233
90340	090340_20110719_HAC	CP	52.8268	F	112	16	10	14.8268	missing	6	2	70.1986
94471	094471_20120403_SVL	CP	38.8008	F	98	17	11	18.8008	missing	1	0	72.9157
40919	040919_20100629_GRP	HC	56.2738	F	89	15	9
50105	050105_20100421_EMP	HC	51.5236	F	106	19	12
50106	050106_20100518_NCA	HC	42.2012	F	102	21	12
50107	050107_20100526_CGA	HC	41.6482	M	112	21	9
77055	077055_20101220_MJA	HC	35.7016	M	93	18	9
86803	086803_20100714_JDC	HC	50.5845	M	110	20	12
87325	087325_20100906_EPF	HC	42.1465	F	110	23	12
87411	087411_20100920_JVB	HC	42.5927	M	114	20	11
87677	087677_20100929_RPN	HC	41.3881	F	114	18	11
87693	087693_20101004_RMS	HC	46.1739	F	108	21	12
88308	088308_20101123_STM	HC	35.9945	M	104	17	9
88389	088389_20101124_MMR	HC	39.3374	F	98	22	12
88390	088390_20101129_ASA	HC	46.6366	F	110	21	11
88863	088863_20111010_DSP	HC	33.8015	M	100	21	12
89127	089127_20110201_GOS	HC	41.9548	F	110	18	11
89675	089675_20110308_KDV	HC	37.7194	F	98	20	12
90276	090276_20110418_AMG	HC	53.024	F	114	21	12
90288	090288_20110419_OMC	HC	43.4141	M	110	21	11
90338	090338_20110503_CVV	HC	49.9795	F	112	13	6
90441	090441_20110502_RJC	HC	51.0773	F	110	17	12
90457	090457_20110510_SFU	HC	45.4428	M	112	19	12
90635	090635_20110525_XCG	HC	35.9124	M	106	21	10
90636	090636_20110726_FFR	HC	45.4155	M	110	17	11
90641	090641_20110523_RAC	HC	34.6502	M	104	22	12
90683	090683_20110521_GSN	HC	44.052	F	108	15	9
90995	090995_20110615_MAR	HC	51.8138	F	114	20	10
92063	092063_20110926_ALS	HC	44.8159	M	95	19	8
200027	200027_20121212_LGL	HC	47.0801	F	93	17	8

## Sheet: S1 Table
IDPaciente	CODI_RMN	Group	Age	Sex (Male/Female)	Estimated premorbid IQ (TAP)	Duration of illness	GAF	HDRS	YMRS	BADS profile score	RBMT screening score	d´1-back	d´2-back		diferencia
10426	010426_20110426_JPF	CI	47.8138	M	104	29.8138	87	0	0	17	6	4.52365	2.30481	3.41423	-2.21884
17528	017528_20101221_XMC	CI	44.8597	M	108	28.8597	85	0	0	12	5	2.35545	1.6793	2.01737	-0.676151
20061	020061_20110308_VMV	CI	48.4791	M	87	11.4791	95	0	0	14	8	4.95893	3.7244	4.34166	-1.23454
21268	021268_20090722_MMA	CI	41.3224	F	97	9.97125	85	0	0	16	6	2.63865	2.33717	2.48791	-0.301482
22042	022042_20110628_JMM	CI	29.7221	M	77	10.4381	85	0	0	12	7	4.06362	3.03653	3.55007	-1.0271
22700	022700_20100427_LGG	CI	53.9439	M	98	20.9439	70	5	2	12	3	4.95893	2.45649	3.70771	-2.50245
25796	025796_20101221_MAG	CI	30.8802	F	97	10.8802	70	3	0	14	7	4.52365	3.03653	3.78009	-1.48712
26232	026232_20101130_FGV	CI	51.1841	M	110	7.18412	missing	6	2	11	6	3.06523	1.78274	2.42399	-1.28248
26382	026382_20100713_CCC	CI	55.9069	F	100	14.9069	65	7	2	11	9	1.25896	1.78413	1.52155	0.525164
28029	028029_20071031_YSA	CI	40.0219	F	102	6.35729	60	6	6	16	4	3.28911	3.27284	3.28097	-0.016273
28610	028610_20101228_IPC	CI	54.4504	F	108	21.4504	95	0	0	18	7	4.95893	2.30481	3.63187	-2.65413
43412	043412_20100601_VSC	CI	36.2218	F	108	9.22177	60	3	0	12	7	2.05665	0.768261	1.41246	-1.28839
52410	052410_20110329_DPG	CI	42.0643	M	106	13.0643	missing	missing	missing	11	6	4.06362	2.00576	3.03469	-2.05787
61941	061941_20110705_MPN	CI	53.4483	F	104	18.2793	85	2	2	17	7	3.06523	2.16685	2.61604	-0.898374
63632	063632_20100608_JNC	CI	45.6372	M	93	26.6372	65	2	6	14	7	4.95893	3.7244	4.34166	-1.23454
86154	086154_20100525_JQM	CI	52.7036	M	108	31.7036	65	2	5	11	6	2.18792	2.20905	2.19849	0.021135
86363	086363_20100608_JSV	CI	53.8672	M	110	32.8672	80	3	6	11	6	3.62834	2.64675	3.13755	-0.981583
86751	086751_20100727_JBS	CI	52.8925	M	114	30.8542	70	0	1	19	6	4.06362	3.1334	3.59851	-0.930229
87538	087538_20100928_MAG	CI	49.5797	F	106	18.5797	50	2	2	7	5	2.92545	2.33006	2.62776	-0.595393
88435	088435_20101130_MAB	CI	53.4127	F	110	26.4127	89	2	0	12	5	3.24627	3.09509	3.17068	-0.151172
88440	088440_20101130_JVM	CI	34.8583	M	106	11.8583	80	1	3	21	7	4.52365	3.48808	4.00587	-1.03556
88937	088937_20110118_AMT	CI	45.7084	F	114	24.7084	65	7	4	12	7	4.95893	2.84708	3.90301	-2.11185
92005	092005_20110920_AAV	CI	50.0753	M	114	20.0753	80	2	2	20	5	4.06362	1.75749	2.91056	-2.30613
9762	009762_20121010_SGG	CP	38.0945	M	102	23.1109	65	1	3	18	11	4.95893	3.7244	4.34166	-1.23454
15009	015009_20100629_IDG	CP	53.2841	F	102	30.2841	80	2	0	15	8	4.95893	2.80785	3.88339	-2.15108
20019	020019_20101221_JFG	CP	46.8145	M	100	14.8145	missing	2	2	19	8	4.95893	3.7244	4.34166	-1.23454
27883	027883_20101215_CIZ	CP	37.1855	M	106	18.191	85	7	0	16	10	3.7244	2.33717	3.03078	-1.38723
28421	028421_20110315_RPL	CP	50.8118	F	114	22.8118	missing	1	3	21	10	3.62834	2.30481	2.96657	-1.32353
28850	028850_20100518_AZM	CP	35.3511	F	93	9.31554	80	3	0	15	9	4.06362	2.68184	3.37273	-1.38179
30607	030607_20110511_PGR	CP	49.7906	F	104	5.79055	missing	3	2	19	8	3.62834	2.01142	2.81988	-1.61692
30710	030710_20080723_JFG	CP	32.9637	M	112	10.9637	95	1	3	20	11	4.95893	3.48808	4.22351	-1.47085
32103	032103_20120402_NAR	CP	36.1533	F	98	19.1533	missing	1	0	16	10	3.48808	3.03653	3.26231	-0.451559
32140	032140_20091209_AAM	CP	50.4504	M	112	23.4504	75	3	0	17	9	4.52365	2.68184	3.60274	-1.84181
33705	033705_20110104_JAM	CP	53.9384	M	110	10.9384	75	6	0	19	12	3.28911	2.80785	3.04848	-0.481256
33803	033803_20100223_RCB	CP	48.2108	F	112	18.2108	90	3	0	17	10	4.95893	2.98504	3.97199	-1.9739
33930	033930_20100316_PCJ	CP	45.0623	M	106	29.0623	65	2	6	15	10	4.95893	3.48808	4.22351	-1.47085
43411	043411_20100330_LAF	CP	49.0568	M	114	19.0568	65	4	2	12	9	3.48808	1.88561	2.68685	-1.60248
43438	043438_20100406_JPB	CP	47.8741	M	114	5.87406	85	3	0	17	8	4.29977	4.50737	4.40357	0.207609
86074	086074_20100601_CMC	CP	32.5147	M	110	9.47639	90	0	1	16	12	4.06362	4.2787	4.17116	0.215078
86164	086164_20100525_JSB	CP	54.7379	M	110	14.7379	95	0	0	18	8	4.14157	2.30481	3.22319	-1.83677
86627	086627_20100629_TFS	CP	45.4073	F	106	7.40726	65	2	6	15	8	4.29977	3.27284	3.7863	-1.02693
86802	086802_20100713_MCN	CP	52.167	F	110	7.16701	85	0	0	22	11	4.95893	3.7244	4.34166	-1.23454
86882	086882_20100720_SCB	CP	40.4572	F	104	16.4572	75	2	0	17	12	3.62834	3.48808	3.55821	-0.140253
87451	087451_20100921_AAS	CP	41.8617	M	106	11.8617	90	2	1	17	11	4.95893	3.27284	4.11589	-1.6861
87539	087539_20100928_DBG	CP	46.5298	F	104	16.5298	60	4	5	19	10	3.28911	2.46298	2.87604	-0.826135
87613	087613_20101005_FGP	CP	46.8392	M	110	29.8172	95	0	0	18	12	3.40446	2.88307	3.14376	-0.521392
88386	088386_20110118_IRV	CP	34.2752	M	102	15.2724	95	0	0	18	12	3.28911	3.7244	3.50675	0.435286
90339	090339_20110503_GCH	CP	39.9124	M	110	24.9124	65	7	0	19	8	4.52365	2.29207	3.40786	-2.23158
90340	090340_20110719_HAC	CP	52.8268	F	112	14.8268	missing	6	2	16	10	4.06362	2.61759	3.3406	-1.44604
94471	094471_20120403_SVL	CP	38.8008	F	98	18.8008	missing	1	0	17	11	4.06362	2.16685	3.11524	-1.89677
40919	040919_20100629_GRP	HC	56.2738	F	89					15	9	4.95893	0.878654	2.91879	-4.08028
50105	050105_20100421_EMP	HC	51.5236	F	106					19	12	4.06362	3.48808	3.77585	-0.575539
50106	050106_20100518_NCA	HC	42.2012	F	102					21	12	3.28911	2.53348	2.91129	-0.755631
50107	050107_20100526_CGA	HC	41.6482	M	112					21	9	3.62834	4.06362	3.84598	0.435286
77055	077055_20101220_MJA	HC	35.7016	M	93					18	9	4.06362	3.04416	3.55389	-1.01946
86803	086803_20100714_JDC	HC	50.5845	M	110					20	12	4.29977	3.29782	3.79879	-1.00195
87325	087325_20100906_EPF	HC	42.1465	F	110					23	12	4.95893	4.06362	4.51128	-0.89531
87411	087411_20100920_JVB	HC	42.5927	M	114					20	11	4.06362	3.03653	3.55007	-1.0271
87677	087677_20100929_RPN	HC	41.3881	F	114					18	11	4.95893	2.84626	3.9026	-2.11268
87693	087693_20101004_RMS	HC	46.1739	F	108					21	12	4.95893	4.95893	4.95893	0
88308	088308_20101123_STM	HC	35.9945	M	104					17	9	4.29977	3.48808	3.89393	-0.811681
88389	088389_20101124_MMR	HC	39.3374	F	98					22	12	4.95893	3.1334	4.04616	-1.82554
88390	088390_20101129_ASA	HC	46.6366	F	110					21	11	4.95893	3.04416	4.00155	-1.91477
88863	088863_20111010_DSP	HC	33.8015	M	100					21	12	4.95893	3.03653	3.99773	-1.92241
89127	089127_20110201_GOS	HC	41.9548	F	110					18	11	4.14157	3.61206	3.87682	-0.529509
89675	089675_20110308_KDV	HC	37.7194	F	98					20	12	4.06362	3.04416	3.55389	-1.01946
90276	090276_20110418_AMG	HC	53.024	F	114					21	12	4.95893	3.48808	4.22351	-1.47085
90288	090288_20110419_OMC	HC	43.4141	M	110					21	11	4.95893	4.06362	4.51128	-0.89531
90338	090338_20110503_CVV	HC	49.9795	F	112					13	6	4.29977	2.51955	3.40966	-1.78021
90441	090441_20110502_RJC	HC	51.0773	F	110					17	12	4.95893	3.22229	4.09061	-1.73664
90457	090457_20110510_SFU	HC	45.4428	M	112					19	12	4.95893	4.06362	4.51128	-0.89531
90635	090635_20110525_XCG	HC	35.9124	M	106					21	10	3.7244	4.50737	4.11589	0.782979
90636	090636_20110726_FFR	HC	45.4155	M	110					17	11	3.62834	2.51955	3.07395	-1.10878
90641	090641_20110523_RAC	HC	34.6502	M	104					22	12	3.62834	4.1176	3.87297	0.489266
90683	090683_20110521_GSN	HC	44.052	F	108					15	9	4.06362	4.2787	4.17116	0.215078
90995	090995_20110615_MAR	HC	51.8138	F	114					20	10	4.95893	3.7244	4.34166	-1.23454
92063	092063_20110926_ALS	HC	44.8159	M	95					19	8	3.62834	3.1334	3.38087	-0.494943
200027	200027_20121212_LGL	HC	47.0801	F	93					17	8	4.95893	2.01651	3.48772	-2.94243

## Sheet: Figure4b
Group	bold_response
CI	18.85
CI	1.839
CI	-38.01
CI	-23.67
CI	-1.519
CI	18.75
CI	2.295
CI	-6.964
CI	-4.752
CI	-28.73
CI	-17.02
CI	10.4
CI	-28.24
CI	-31.99
CI	-10.36
CI	-7.521
CI	-9.396
CI	-6.114
CI	-13.57
CI	-237.4
CI	-16.81
CI	0.7439
CI	-22.95
CP	-0.1945
CP	-33.28
CP	13.86
CP	-4.999
CP	1.606
CP	-22.1
CP	-5.832
CP	-39.79
CP	-20.5
CP	-16.39
CP	-0.3972
CP	-8.041
CP	3.272
CP	3.994
CP	-10.76
CP	-67.4
CP	7.092
CP	1.28
CP	-11.08
CP	-32.03
CP	-8.202
CP	-6.646
CP	7.014
CP	-32.77
CP	-17.11
CP	-17.77
CP	-25.42
HC	-14.45
HC	12.63
HC	11.25
HC	1.26
HC	-45.74
HC	-37.74
HC	-19.22
HC	-46.92
HC	4.258
HC	-88.59
HC	-7.47
HC	-59.31
HC	-38.67
HC	-25.79
HC	-12.9
HC	-4.615
HC	-45.38
HC	-82.34
HC	-25.18
HC	-49.27
HC	-35.13
HC	-77.1
HC	-87.88
HC	-32.23
HC	-39.81
HC	6.44
HC	-4.94
HC	-29.67

## Sheet: Figure5b
Group	bold_response
CI	-8.816
CI	2.113
CI	7.434
CI	-22.01
CI	9.979
CI	-9.512
CI	5.434
CI	1.055
CI	-0.08152
CI	-0.6591
CI	1.201
CI	-4.435
CI	5.763
CI	-1.023
CI	22.49
CI	-12.59
CI	-15.92
CI	7.848
CI	1.068
CI	2.83
CI	7.385
CI	0.3417
CI	1.114
CP	20.77
CP	11.29
CP	46.67
CP	5.45
CP	7.435
CP	12.73
CP	1.259
CP	19.33
CP	-17.91
CP	3.611
CP	3.331
CP	9.744
CP	11.46
CP	4.807
CP	8.107
CP	21.26
CP	23.18
CP	22.57
CP	14.78
CP	2.838
CP	25
CP	-8.084
CP	15.72
CP	12.93
CP	15.18
CP	-3.025
CP	15.44
HC	4.986
HC	12.63
HC	11.25
HC	14.43
HC	7.994
HC	12.78
HC	12.05
HC	6.229
HC	7.143
HC	0.3657
HC	7.494
HC	23.14
HC	14.35
HC	1.29
HC	4.858
HC	6.601
HC	13.81
HC	6.998
HC	1.264
HC	20.43
HC	10.5
HC	2.013
HC	17.92
HC	39.61
HC	7.352
HC	13.59
HC	26.77
HC	3.058
